# Supplementary material for: Combining Abiotic Stresses as a Low-Cost Strategy for Increasing the Phenolic Content in Apple Agro-Industrial By-Products
Source: Antioxidants (Basel). 2025 Feb 27;14(3):287. doi: 10.3390/antiox14030287 (PMC11939634; doi:10.3390/antiox14030287)
Supplement: Supplementary file 1 [file antioxidants-14-00287-s001.zip]

Archive with 1 entries (1 files):
- antioxidants-3468825-supplementary-done.pdf
